# Supplementary material for: Social distancing practice and associated factors in response to COVID-19 pandemic at West Guji Zone, Southern Ethiopia, 2021: A community based cross-sectional study
Source: PLoS One. 2021 Dec 20;16(12):e0261065. doi: 10.1371/journal.pone.0261065 (PMC8687536; doi:10.1371/journal.pone.0261065)
Supplement: S2 File — (ZIP) [file pone.0261065.s002.zip]

Archive with 1 entries (1 files):
- Social distancing pracice SPSS data analysis.sav
